# Supplementary material for: Sciadopitys verticillata Resin: Volatile Components and Impact on Plant Pathogenic and Foodborne Bacteria
Source: Molecules. 2019 Oct 19;24(20):3767. doi: 10.3390/molecules24203767 (PMC6833092; doi:10.3390/molecules24203767)
Supplement: Supplementary file 1 [file molecules-24-03767-s001.zip]

Archive with 3 entries (2 files):
- molecules-613178-supple/
- molecules-613178-supple/supplementary.docx
- molecules-613178-supple/Yates et al. Data.xlsx
