# Supplementary material for: Sciadopitys verticillata Resin: Volatile Components and Impact on Plant Pathogenic and Foodborne Bacteria
Source: Molecules. 2019 Oct 19;24(20):3767. doi: 10.3390/molecules24203767 (PMC6833092; doi:10.3390/molecules24203767)
Supplement: Supplementary file 1 [file molecules-24-03767-s001.zip › molecules-613178-supple/Yates et al. Data.xlsx]

## Sheet: A. tumen summer
uL Resin	Treatment #	Well	Rep	A. tumen summer
0	1	1	1	700000
0	1	1	2	800000
0	1	1	3	1000000
0	1	1	4	1000000
0	1	1	5	1100000
0	1	1	6	1200000
0	1	2	1	800000
0	1	2	2	600000
0	1	2	3	600000
0	1	2	4	500000
0	1	2	5	800000
0	1	2	6	600000
25	2	1	1	300000
25	2	1	2	500000
25	2	1	3	400000
25	2	1	4	700000
25	2	1	5	500000
25	2	1	6	300000
25	2	2	1	600000
25	2	2	2	500000
25	2	2	3	600000
25	2	2	4	500000
25	2	2	5	600000
25	2	2	6	500000
50	3	1	1	600000
50	3	1	2	200000
50	3	1	3	300000
50	3	1	4	900000
50	3	1	5	600000
50	3	1	6	500000
50	3	2	1	1100000
50	3	2	2	700000
50	3	2	3	500000
50	3	2	4	300000
50	3	2	5	200000
50	3	2	6	100000
100	4	1	1	900000
100	4	1	2	1200000
100	4	1	3	900000
100	4	1	4	600000
100	4	1	5	400000
100	4	1	6	900000
100	4	2	1	500000
100	4	2	2	900000
100	4	2	3	600000
100	4	2	4	200000
100	4	2	5	400000
100	4	2	6	800000

## Sheet: A. tumen Winter
uL resin	Treatment #	Trial	Well	Rep	A. tumen Winter
0	1	1	1	1	8000000
0	1	1	1	2	9000000
0	1	1	1	3	4000000
0	1	1	1	4	12000000
0	1	1	1	5	10000000
0	1	1	1	6	9000000
0	1	1	1	7	10000000
0	1	1	1	8	12000000
0	1	1	1	9	6000000
0	1	1	2	1	14000000
0	1	1	2	2	16000000
0	1	1	2	3	10000000
0	1	1	2	4	9000000
0	1	1	2	5	4000000
0	1	1	2	6	5000000
0	1	1	2	7	10000000
0	1	1	2	8	15000000
0	1	1	2	9	11000000
0	1	1	3	1	6000000
0	1	1	3	2	5000000
0	1	1	3	3	6000000
0	1	1	3	4	6000000
0	1	1	3	5	10000000
0	1	1	3	6	8000000
0	1	1	3	7	8000000
0	1	1	3	8	4000000
0	1	1	3	9	4000000
0	1	2	1	1	4000000
0	1	2	1	2	6000000
0	1	2	1	3	8000000
0	1	2	1	4	10000000
0	1	2	1	5	4000000
0	1	2	1	6	5000000
0	1	2	1	7	4000000
0	1	2	1	8	11000000
0	1	2	1	9	5000000
0	1	2	2	1	7000000
0	1	2	2	2	4000000
0	1	2	2	3	7000000
0	1	2	2	4	8000000
0	1	2	2	5	8000000
0	1	2	2	6	10000000
0	1	2	2	7	6000000
0	1	2	2	8	7000000
0	1	2	2	9	10000000
0	1	2	3	1	4000000
0	1	2	3	2	4000000
0	1	2	3	3	6000000
0	1	2	3	4	6000000
0	1	2	3	5	4000000
0	1	2	3	6	8000000
0	1	2	3	7	3000000
0	1	2	3	8	7000000
0	1	2	3	9	7000000
0	1	3	1	1	16000000
0	1	3	1	2	12000000
0	1	3	1	3	17000000
0	1	3	1	4	18000000
0	1	3	1	5	16000000
0	1	3	1	6	10000000
0	1	3	1	7	18000000
0	1	3	1	8	13000000
0	1	3	1	9	12000000
0	1	3	2	1	18000000
0	1	3	2	2	12000000
0	1	3	2	3	17000000
0	1	3	2	4	16000000
0	1	3	2	5	18000000
0	1	3	2	6	19000000
0	1	3	2	7	20000000
0	1	3	2	8	17000000
0	1	3	2	9	18000000
0	1	3	3	1	17000000
0	1	3	3	2	16000000
0	1	3	3	3	14000000
0	1	3	3	4	11000000
0	1	3	3	5	9000000
0	1	3	3	6	18000000
0	1	3	3	7	14000000
0	1	3	3	8	13000000
0	1	3	3	9	16000000
25	2	1	1	1	4000000
25	2	1	1	2	6000000
25	2	1	1	3	7000000
25	2	1	1	4	4000000
25	2	1	1	5	9000000
25	2	1	1	6	6000000
25	2	1	1	7	4000000
25	2	1	1	8	4000000
25	2	1	1	9	4000000
25	2	1	2	1	8000000
25	2	1	2	2	10000000
25	2	1	2	3	8000000
25	2	1	2	4	10000000
25	2	1	2	5	6000000
25	2	1	2	6	6000000
25	2	1	2	7	12000000
25	2	1	2	8	8000000
25	2	1	2	9	11000000
25	2	1	3	1	4000000
25	2	1	3	2	5000000
25	2	1	3	3	4000000
25	2	1	3	4	2000000
25	2	1	3	5	4000000
25	2	1	3	6	5000000
25	2	1	3	7	6000000
25	2	1	3	8	5000000
25	2	1	3	9	6000000
25	2	2	1	1	5000000
25	2	2	1	2	6000000
25	2	2	1	3	5000000
25	2	2	1	4	6000000
25	2	2	1	5	4000000
25	2	2	1	6	4000000
25	2	2	1	7	5000000
25	2	2	1	8	5000000
25	2	2	1	9	6000000
25	2	2	2	1	6000000
25	2	2	2	2	7000000
25	2	2	2	3	4000000
25	2	2	2	4	8000000
25	2	2	2	5	7000000
25	2	2	2	6	6000000
25	2	2	2	7	4000000
25	2	2	2	8	5000000
25	2	2	2	9	8000000
25	2	2	3	1	6000000
25	2	2	3	2	6000000
25	2	2	3	3	5000000
25	2	2	3	4	4000000
25	2	2	3	5	5000000
25	2	2	3	6	6000000
25	2	2	3	7	6000000
25	2	2	3	8	5000000
25	2	2	3	9	4000000
25	2	3	1	1	11000000
25	2	3	1	2	10000000
25	2	3	1	3	11000000
25	2	3	1	4	15000000
25	2	3	1	5	13000000
25	2	3	1	6	9000000
25	2	3	1	7	9000000
25	2	3	1	8	8000000
25	2	3	1	9	11000000
25	2	3	2	1	13000000
25	2	3	2	2	14000000
25	2	3	2	3	10000000
25	2	3	2	4	9000000
25	2	3	2	5	8000000
25	2	3	2	6	11000000
25	2	3	2	7	11000000
25	2	3	2	8	11000000
25	2	3	2	9	9000000
25	2	3	3	1	13000000
25	2	3	3	2	11000000
25	2	3	3	3	14000000
25	2	3	3	4	15000000
25	2	3	3	5	15000000
25	2	3	3	6	12000000
25	2	3	3	7	10000000
25	2	3	3	8	17000000
25	2	3	3	9	13000000
50	3	1	1	1	8000000
50	3	1	1	2	5000000
50	3	1	1	3	8000000
50	3	1	1	4	5000000
50	3	1	1	5	8000000
50	3	1	1	6	5000000
50	3	1	1	7	4000000
50	3	1	1	8	4000000
50	3	1	1	9	2000000
50	3	1	2	1	9000000
50	3	1	2	2	9000000
50	3	1	2	3	4000000
50	3	1	2	4	10000000
50	3	1	2	5	9000000
50	3	1	2	6	14000000
50	3	1	2	7	6000000
50	3	1	2	8	14000000
50	3	1	2	9	12000000
50	3	1	3	1	5000000
50	3	1	3	2	4000000
50	3	1	3	3	6000000
50	3	1	3	4	4000000
50	3	1	3	5	5000000
50	3	1	3	6	2000000
50	3	1	3	7	5000000
50	3	1	3	8	5000000
50	3	1	3	9	7000000
50	3	2	1	1	6000000
50	3	2	1	2	6000000
50	3	2	1	3	5000000
50	3	2	1	4	5000000
50	3	2	1	5	6000000
50	3	2	1	6	6000000
50	3	2	1	7	5000000
50	3	2	1	8	4000000
50	3	2	1	9	6000000
50	3	2	2	1	8000000
50	3	2	2	2	6000000
50	3	2	2	3	9000000
50	3	2	2	4	5000000
50	3	2	2	5	7000000
50	3	2	2	6	5000000
50	3	2	2	7	4000000
50	3	2	2	8	6000000
50	3	2	2	9	4000000
50	3	2	3	1	5000000
50	3	2	3	2	5000000
50	3	2	3	3	5000000
50	3	2	3	4	4000000
50	3	2	3	5	5000000
50	3	2	3	6	4000000
50	3	2	3	7	5000000
50	3	2	3	8	5000000
50	3	2	3	9	4000000
50	3	3	1	1	12000000
50	3	3	1	2	16000000
50	3	3	1	3	14000000
50	3	3	1	4	15000000
50	3	3	1	5	15000000
50	3	3	1	6	11000000
50	3	3	1	7	16000000
50	3	3	1	8	15000000
50	3	3	1	9	14000000
50	3	3	2	1	14000000
50	3	3	2	2	14000000
50	3	3	2	3	17000000
50	3	3	2	4	13000000
50	3	3	2	5	13000000
50	3	3	2	6	11000000
50	3	3	2	7	19000000
50	3	3	2	8	19000000
50	3	3	2	9	14000000
50	3	3	3	1	14000000
50	3	3	3	2	15000000
50	3	3	3	3	11000000
50	3	3	3	4	11000000
50	3	3	3	5	12000000
50	3	3	3	6	14000000
50	3	3	3	7	12000000
50	3	3	3	8	18000000
50	3	3	3	9	20000000
100	4	1	1	1	6000000
100	4	1	1	2	8000000
100	4	1	1	3	5000000
100	4	1	1	4	6000000
100	4	1	1	5	6000000
100	4	1	1	6	9000000
100	4	1	1	7	3000000
100	4	1	1	8	7000000
100	4	1	1	9	7000000
100	4	1	2	1	6000000
100	4	1	2	2	10000000
100	4	1	2	3	16000000
100	4	1	2	4	5000000
100	4	1	2	5	4000000
100	4	1	2	6	11000000
100	4	1	2	7	16000000
100	4	1	2	8	12000000
100	4	1	2	9	14000000
100	4	1	3	1	7000000
100	4	1	3	2	7000000
100	4	1	3	3	4000000
100	4	1	3	4	6000000
100	4	1	3	5	10000000
100	4	1	3	6	10000000
100	4	1	3	7	6000000
100	4	1	3	8	7000000
100	4	1	3	9	5000000
100	4	2	1	1	7000000
100	4	2	1	2	7000000
100	4	2	1	3	7000000
100	4	2	1	4	5000000
100	4	2	1	5	6000000
100	4	2	1	6	5000000
100	4	2	1	7	4000000
100	4	2	1	8	6000000
100	4	2	1	9	6000000
100	4	2	2	1	6000000
100	4	2	2	2	4000000
100	4	2	2	3	6000000
100	4	2	2	4	9000000
100	4	2	2	5	9000000
100	4	2	2	6	4000000
100	4	2	2	7	10000000
100	4	2	2	8	7000000
100	4	2	2	9	7000000
100	4	2	3	1	6000000
100	4	2	3	2	6000000
100	4	2	3	3	8000000
100	4	2	3	4	8000000
100	4	2	3	5	8000000
100	4	2	3	6	8000000
100	4	2	3	7	4000000
100	4	2	3	8	6000000
100	4	2	3	9	7000000
100	4	3	1	1	15000000
100	4	3	1	2	16000000
100	4	3	1	3	14000000
100	4	3	1	4	12000000
100	4	3	1	5	10000000
100	4	3	1	6	10000000
100	4	3	1	7	15000000
100	4	3	1	8	14000000
100	4	3	1	9	15000000
100	4	3	2	1	17000000
100	4	3	2	2	17000000
100	4	3	2	3	15000000
100	4	3	2	4	14000000
100	4	3	2	5	18000000
100	4	3	2	6	16000000
100	4	3	2	7	13000000
100	4	3	2	8	12000000
100	4	3	2	9	13000000
100	4	3	3	1	16000000
100	4	3	3	2	14000000
100	4	3	3	3	12000000
100	4	3	3	4	9000000
100	4	3	3	5	12000000
100	4	3	3	6	14000000
100	4	3	3	7	16000000
100	4	3	3	8	12000000
100	4	3	3	9	13000000

## Sheet: Bacillis summer
uL Resin	Treatment #	Well	Rep	B. cereus Summer
0	1	1	1	19000000
0	1	1	2	13000000
0	1	1	3	11000000
0	1	1	4	9000000
0	1	1	5	4000000
0	1	1	6	10000000
0	1	2	1	14000000
0	1	2	2	12000000
0	1	2	3	14000000
0	1	2	4	13000000
0	1	2	5	7000000
0	1	2	6	12000000
25	2	1	1	420000
25	2	1	2	510000
25	2	1	3	470000
25	2	1	4	380000
25	2	1	5	500000
25	2	1	6	350000
25	2	2	1	90000
25	2	2	2	120000
25	2	2	3	110000
25	2	2	4	110000
25	2	2	5	100000
25	2	2	6	130000
50	3	1	1	160000
50	3	1	2	120000
50	3	1	3	150000
50	3	1	4	120000
50	3	1	5	120000
50	3	1	6	140000
50	3	2	1	500000
50	3	2	2	410000
50	3	2	3	480000
50	3	2	4	470000
50	3	2	5	620000
50	3	2	6	360000
100	4	1	1	340000
100	4	1	2	350000
100	4	1	3	350000
100	4	1	4	470000
100	4	1	5	350000
100	4	1	6	300000
100	4	2	1	380000
100	4	2	2	200000
100	4	2	3	340000
100	4	2	4	340000
100	4	2	5	240000
100	4	2	6	190000

## Sheet: Bacillis winter
uL Resin	Treatment #	Trial	Well	Rep	B. cereus winter
0	1	1	1	1	110000000
0	1	1	1	2	120000000
0	1	1	1	3	120000000
0	1	1	1	4	110000000
0	1	1	1	5	120000000
0	1	1	1	6	120000000
0	1	1	1	7	140000000
0	1	1	1	8	130000000
0	1	1	1	9	110000000
0	1	1	2	1	110000000
0	1	1	2	2	110000000
0	1	1	2	3	140000000
0	1	1	2	4	110000000
0	1	1	2	5	110000000
0	1	1	2	6	120000000
0	1	1	2	7	130000000
0	1	1	2	8	110000000
0	1	1	2	9	120000000
0	1	1	3	1	110000000
0	1	1	3	2	130000000
0	1	1	3	3	130000000
0	1	1	3	4	110000000
0	1	1	3	5	130000000
0	1	1	3	6	120000000
0	1	1	3	7	100000000
0	1	1	3	8	130000000
0	1	1	3	9	120000000
0	1	2	1	1	130000000
0	1	2	1	2	120000000
0	1	2	1	3	120000000
0	1	2	1	4	130000000
0	1	2	1	5	120000000
0	1	2	1	6	110000000
0	1	2	1	7	140000000
0	1	2	1	8	130000000
0	1	2	1	9	110000000
0	1	2	2	1	110000000
0	1	2	2	2	120000000
0	1	2	2	3	130000000
0	1	2	2	4	130000000
0	1	2	2	5	130000000
0	1	2	2	6	130000000
0	1	2	2	7	130000000
0	1	2	2	8	120000000
0	1	2	2	9	120000000
0	1	2	3	1	140000000
0	1	2	3	2	120000000
0	1	2	3	3	130000000
0	1	2	3	4	110000000
0	1	2	3	5	130000000
0	1	2	3	6	170000000
0	1	2	3	7	120000000
0	1	2	3	8	110000000
0	1	2	3	9	150000000
0	1	3	1	1	90000000
0	1	3	1	2	80000000
0	1	3	1	3	70000000
0	1	3	1	4	70000000
0	1	3	1	5	80000000
0	1	3	1	6	90000000
0	1	3	1	7	110000000
0	1	3	1	8	90000000
0	1	3	1	9	110000000
0	1	3	2	1	70000000
0	1	3	2	2	100000000
0	1	3	2	3	70000000
0	1	3	2	4	100000000
0	1	3	2	5	70000000
0	1	3	2	6	100000000
0	1	3	2	7	80000000
0	1	3	2	8	120000000
0	1	3	2	9	80000000
0	1	3	3	1	70000000
0	1	3	3	2	90000000
0	1	3	3	3	90000000
0	1	3	3	4	80000000
0	1	3	3	5	60000000
0	1	3	3	6	70000000
0	1	3	3	7	100000000
0	1	3	3	8	90000000
0	1	3	3	9	70000000
25	2	1	1	1	4000000
25	2	1	1	2	9000000
25	2	1	1	3	3000000
25	2	1	1	4	7000000
25	2	1	1	5	5000000
25	2	1	1	6	11000000
25	2	1	1	7	5000000
25	2	1	1	8	7000000
25	2	1	1	9	7000000
25	2	1	2	1	6000000
25	2	1	2	2	4000000
25	2	1	2	3	6000000
25	2	1	2	4	6000000
25	2	1	2	5	8000000
25	2	1	2	6	4000000
25	2	1	2	7	4000000
25	2	1	2	8	6000000
25	2	1	2	9	7000000
25	2	1	3	1	8000000
25	2	1	3	2	7000000
25	2	1	3	3	8000000
25	2	1	3	4	5000000
25	2	1	3	5	6000000
25	2	1	3	6	8000000
25	2	1	3	7	4000000
25	2	1	3	8	6000000
25	2	1	3	9	4000000
25	2	2	1	1	7000000
25	2	2	1	2	5000000
25	2	2	1	3	5000000
25	2	2	1	4	5000000
25	2	2	1	5	6000000
25	2	2	1	6	10000000
25	2	2	1	7	6000000
25	2	2	1	8	4000000
25	2	2	1	9	4000000
25	2	2	2	1	6000000
25	2	2	2	2	6000000
25	2	2	2	3	10000000
25	2	2	2	4	5000000
25	2	2	2	5	5000000
25	2	2	2	6	6000000
25	2	2	2	7	5000000
25	2	2	2	8	7000000
25	2	2	2	9	6000000
25	2	2	3	1	4000000
25	2	2	3	2	7000000
25	2	2	3	3	7000000
25	2	2	3	4	7000000
25	2	2	3	5	9000000
25	2	2	3	6	5000000
25	2	2	3	7	7000000
25	2	2	3	8	6000000
25	2	2	3	9	7000000
25	2	3	1	1	4000000
25	2	3	1	2	5000000
25	2	3	1	3	5000000
25	2	3	1	4	7000000
25	2	3	1	5	6000000
25	2	3	1	6	6000000
25	2	3	1	7	5000000
25	2	3	1	8	5000000
25	2	3	1	9	5000000
25	2	3	2	1	10000000
25	2	3	2	2	4000000
25	2	3	2	3	6000000
25	2	3	2	4	5000000
25	2	3	2	5	8000000
25	2	3	2	6	5000000
25	2	3	2	7	7000000
25	2	3	2	8	5000000
25	2	3	2	9	4000000
25	2	3	3	1	3000000
25	2	3	3	2	8000000
25	2	3	3	3	3000000
25	2	3	3	4	7000000
25	2	3	3	5	6000000
25	2	3	3	6	5000000
25	2	3	3	7	7000000
25	2	3	3	8	7000000
25	2	3	3	9	6000000
50	3	1	1	1	2000000
50	3	1	1	2	9000000
50	3	1	1	3	7000000
50	3	1	1	4	12000000
50	3	1	1	5	7000000
50	3	1	1	6	7000000
50	3	1	1	7	6000000
50	3	1	1	8	5000000
50	3	1	1	9	3000000
50	3	1	2	1	7000000
50	3	1	2	2	7000000
50	3	1	2	3	8000000
50	3	1	2	4	4000000
50	3	1	2	5	6000000
50	3	1	2	6	7000000
50	3	1	2	7	6000000
50	3	1	2	8	9000000
50	3	1	2	9	4000000
50	3	1	3	1	7000000
50	3	1	3	2	6000000
50	3	1	3	3	4000000
50	3	1	3	4	5000000
50	3	1	3	5	4000000
50	3	1	3	6	7000000
50	3	1	3	7	9000000
50	3	1	3	8	8000000
50	3	1	3	9	8000000
50	3	2	1	1	5000000
50	3	2	1	2	8000000
50	3	2	1	3	8000000
50	3	2	1	4	8000000
50	3	2	1	5	7000000
50	3	2	1	6	10000000
50	3	2	1	7	10000000
50	3	2	1	8	9000000
50	3	2	1	9	8000000
50	3	2	2	1	8000000
50	3	2	2	2	11000000
50	3	2	2	3	8000000
50	3	2	2	4	7000000
50	3	2	2	5	7000000
50	3	2	2	6	4000000
50	3	2	2	7	5000000
50	3	2	2	8	4000000
50	3	2	2	9	4000000
50	3	2	3	1	7000000
50	3	2	3	2	5000000
50	3	2	3	3	7000000
50	3	2	3	4	8000000
50	3	2	3	5	4000000
50	3	2	3	6	4000000
50	3	2	3	7	8000000
50	3	2	3	8	6000000
50	3	2	3	9	6000000
50	3	3	1	1	5000000
50	3	3	1	2	4000000
50	3	3	1	3	5000000
50	3	3	1	4	4000000
50	3	3	1	5	4000000
50	3	3	1	6	5000000
50	3	3	1	7	5000000
50	3	3	1	8	6000000
50	3	3	1	9	6000000
50	3	3	2	1	7000000
50	3	3	2	2	4000000
50	3	3	2	3	4000000
50	3	3	2	4	7000000
50	3	3	2	5	7000000
50	3	3	2	6	5000000
50	3	3	2	7	4000000
50	3	3	2	8	8000000
50	3	3	2	9	7000000
50	3	3	3	1	4000000
50	3	3	3	2	3000000
50	3	3	3	3	7000000
50	3	3	3	4	4000000
50	3	3	3	5	6000000
50	3	3	3	6	5000000
50	3	3	3	7	6000000
50	3	3	3	8	10000000
50	3	3	3	9	7000000
100	4	1	1	1	200000
100	4	1	1	2	400000
100	4	1	1	3	500000
100	4	1	1	4	200000
100	4	1	1	5	200000
100	4	1	1	6	200000
100	4	1	1	7	200000
100	4	1	1	8	300000
100	4	1	1	9	400000
100	4	1	2	1	200000
100	4	1	2	2	300000
100	4	1	2	3	400000
100	4	1	2	4	200000
100	4	1	2	5	400000
100	4	1	2	6	200000
100	4	1	2	7	200000
100	4	1	2	8	200000
100	4	1	2	9	500000
100	4	1	3	1	400000
100	4	1	3	2	200000
100	4	1	3	3	200000
100	4	1	3	4	300000
100	4	1	3	5	400000
100	4	1	3	6	300000
100	4	1	3	7	200000
100	4	1	3	8	300000
100	4	1	3	9	400000
100	4	2	1	1	400000
100	4	2	1	2	200000
100	4	2	1	3	200000
100	4	2	1	4	400000
100	4	2	1	5	300000
100	4	2	1	6	300000
100	4	2	1	7	400000
100	4	2	1	8	300000
100	4	2	1	9	300000
100	4	2	2	1	500000
100	4	2	2	2	500000
100	4	2	2	3	200000
100	4	2	2	4	300000
100	4	2	2	5	200000
100	4	2	2	6	200000
100	4	2	2	7	200000
100	4	2	2	8	300000
100	4	2	2	9	200000
100	4	2	3	1	400000
100	4	2	3	2	200000
100	4	2	3	3	400000
100	4	2	3	4	500000
100	4	2	3	5	200000
100	4	2	3	6	400000
100	4	2	3	7	200000
100	4	2	3	8	200000
100	4	2	3	9	400000
100	4	3	1	1	200000
100	4	3	1	2	300000
100	4	3	1	3	300000
100	4	3	1	4	200000
100	4	3	1	5	300000
100	4	3	1	6	400000
100	4	3	1	7	300000
100	4	3	1	8	400000
100	4	3	1	9	500000
100	4	3	2	1	300000
100	4	3	2	2	300000
100	4	3	2	3	200000
100	4	3	2	4	200000
100	4	3	2	5	200000
100	4	3	2	6	300000
100	4	3	2	7	200000
100	4	3	2	8	100000
100	4	3	2	9	400000
100	4	3	3	1	400000
100	4	3	3	2	400000
100	4	3	3	3	300000
100	4	3	3	4	200000
100	4	3	3	5	200000
100	4	3	3	6	200000
100	4	3	3	7	200000
100	4	3	3	8	200000
100	4	3	3	9	200000

## Sheet: Erwinia amy summer
uL Resin	Treatment #	Trial	Well	Rep	Erwinia amy. summer
0	1	1	1	1	4400000000
0	1	1	1	2	3800000000
0	1	1	1	3	3600000000
0	1	1	1	4	5300000000
0	1	1	1	5	5200000000
0	1	1	1	6	4600000000
0	1	1	2	1	3600000000
0	1	1	2	2	5200000000
0	1	1	2	3	4800000000
0	1	1	2	4	4100000000
0	1	1	2	5	4400000000
0	1	1	2	6	4600000000
0	1	2	1	1	4000000
0	1	2	1	2	5000000
0	1	2	1	3	5000000
0	1	2	1	4	6000000
0	1	2	1	5	4000000
0	1	2	1	6	5000000
0	1	2	2	1	4000000
0	1	2	2	2	4000000
0	1	2	2	3	4000000
0	1	2	2	4	3000000
0	1	2	2	5	5000000
0	1	2	2	6	5000000
25	2	1	1	1	5400000
25	2	1	1	2	6300000
25	2	1	1	3	5000000
25	2	1	1	4	4100000
25	2	1	1	5	4700000
25	2	1	1	6	5100000
25	2	1	2	1	4400000
25	2	1	2	2	4800000
25	2	1	2	3	5600000
25	2	1	2	4	3900000
25	2	1	2	5	5500000
25	2	1	2	6	5800000
25	2	2	1	1	1200000
25	2	2	1	2	500000
25	2	2	1	3	1100000
25	2	2	1	4	1100000
25	2	2	1	5	1200000
25	2	2	1	6	1300000
25	2	2	2	1	1200000
25	2	2	2	2	1300000
25	2	2	2	3	1400000
25	2	2	2	4	1200000
25	2	2	2	5	1200000
25	2	2	2	6	1500000
50	3	1	1	1	600000
50	3	1	1	2	1300000
50	3	1	1	3	1000000
50	3	1	1	4	800000
50	3	1	1	5	600000
50	3	1	1	6	1700000
50	3	1	2	1	1400000
50	3	1	2	2	800000
50	3	1	2	3	1500000
50	3	1	2	4	1200000
50	3	1	2	5	700000
50	3	1	2	6	1800000
50	3	2	1	1	500000
50	3	2	1	2	900000
50	3	2	1	3	700000
50	3	2	1	4	900000
50	3	2	1	5	700000
50	3	2	1	6	600000
50	3	2	2	1	300000
50	3	2	2	2	400000
50	3	2	2	3	700000
50	3	2	2	4	700000
50	3	2	2	5	400000
50	3	2	2	6	700000
100	4	1	1	1	900000
100	4	1	1	2	800000
100	4	1	1	3	700000
100	4	1	1	4	600000
100	4	1	1	5	800000
100	4	1	1	6	500000
100	4	1	2	1	400000
100	4	1	2	2	600000
100	4	1	2	3	900000
100	4	1	2	4	800000
100	4	1	2	5	1000000
100	4	1	2	6	700000
100	4	2	1	1	500000
100	4	2	1	2	500000
100	4	2	1	3	600000
100	4	2	1	4	700000
100	4	2	1	5	600000
100	4	2	1	6	1100000
100	4	2	2	1	800000
100	4	2	2	2	600000
100	4	2	2	3	900000
100	4	2	2	4	500000
100	4	2	2	5	900000
100	4	2	2	6	600000

## Sheet: Erwinia amy stored
uL of resin	Treatment #	Trial	Well	Rep	E. coli Summer
0	1	1	1	1	3300000
0	1	1	1	2	2200000
0	1	1	1	3	2700000
0	1	1	1	4	2500000
0	1	1	1	5	2800000
0	1	1	1	6	1900000
0	1	1	1	7	2200000
0	1	1	1	8	2400000
0	1	1	1	9	2600000
0	1	1	2	1	2800000
0	1	1	2	2	2500000
0	1	1	2	3	3000000
0	1	1	2	4	1600000
0	1	1	2	5	2800000
0	1	1	2	6	2400000
0	1	1	2	7	2700000
0	1	1	2	8	2800000
0	1	1	2	9	2200000
0	1	1	3	1	3000000
0	1	1	3	2	2800000
0	1	1	3	3	3500000
0	1	1	3	4	3000000
0	1	1	3	5	2600000
0	1	1	3	6	2500000
0	1	1	3	7	2500000
0	1	1	3	8	2000000
0	1	1	3	9	3100000
0	1	2	1	1	3600000
0	1	2	1	2	3000000
0	1	2	1	3	2500000
0	1	2	1	4	3800000
0	1	2	1	5	3400000
0	1	2	1	6	3300000
0	1	2	1	7	2800000
0	1	2	1	8	2700000
0	1	2	1	9	3000000
0	1	2	2	1	3200000
0	1	2	2	2	3800000
0	1	2	2	3	3500000
0	1	2	2	4	3400000
0	1	2	2	5	2200000
0	1	2	2	6	2900000
0	1	2	2	7	3100000
0	1	2	2	8	3100000
0	1	2	2	9	2500000
0	1	2	3	1	3600000
0	1	2	3	2	3300000
0	1	2	3	3	3300000
0	1	2	3	4	3800000
0	1	2	3	5	2200000
0	1	2	3	6	2700000
0	1	2	3	7	2900000
0	1	2	3	8	3300000
0	1	2	3	9	3400000
0	1	3	1	1	3000000
0	1	3	1	2	2500000
0	1	3	1	3	3000000
0	1	3	1	4	2800000
0	1	3	1	5	3500000
0	1	3	1	6	3800000
0	1	3	1	7	2400000
0	1	3	1	8	3000000
0	1	3	1	9	3200000
0	1	3	2	1	2900000
0	1	3	2	2	2800000
0	1	3	2	3	3600000
0	1	3	2	4	3400000
0	1	3	2	5	3200000
0	1	3	2	6	3400000
0	1	3	2	7	2700000
0	1	3	2	8	2100000
0	1	3	2	9	2900000
0	1	3	3	1	3200000
0	1	3	3	2	3300000
0	1	3	3	3	3000000
0	1	3	3	4	2500000
0	1	3	3	5	2400000
0	1	3	3	6	3200000
0	1	3	3	7	3700000
0	1	3	3	8	3300000
0	1	3	3	9	2300000
25	2	1	1	1	800000
25	2	1	1	2	900000
25	2	1	1	3	700000
25	2	1	1	4	800000
25	2	1	1	5	1000000
25	2	1	1	6	600000
25	2	1	1	7	700000
25	2	1	1	8	1000000
25	2	1	1	9	600000
25	2	1	2	1	700000
25	2	1	2	2	700000
25	2	1	2	3	900000
25	2	1	2	4	700000
25	2	1	2	5	800000
25	2	1	2	6	600000
25	2	1	2	7	900000
25	2	1	2	8	800000
25	2	1	2	9	700000
25	2	1	3	1	900000
25	2	1	3	2	800000
25	2	1	3	3	900000
25	2	1	3	4	1000000
25	2	1	3	5	700000
25	2	1	3	6	1100000
25	2	1	3	7	900000
25	2	1	3	8	900000
25	2	1	3	9	1000000
25	2	2	1	1	1200000
25	2	2	1	2	1100000
25	2	2	1	3	1400000
25	2	2	1	4	1500000
25	2	2	1	5	900000
25	2	2	1	6	1700000
25	2	2	1	7	1500000
25	2	2	1	8	1500000
25	2	2	1	9	1400000
25	2	2	2	1	1400000
25	2	2	2	2	1400000
25	2	2	2	3	1000000
25	2	2	2	4	1000000
25	2	2	2	5	1100000
25	2	2	2	6	1500000
25	2	2	2	7	900000
25	2	2	2	8	1500000
25	2	2	2	9	1400000
25	2	2	3	1	900000
25	2	2	3	2	1400000
25	2	2	3	3	1400000
25	2	2	3	4	1500000
25	2	2	3	5	1000000
25	2	2	3	6	1500000
25	2	2	3	7	1100000
25	2	2	3	8	800000
25	2	2	3	9	900000
25	2	3	1	1	1100000
25	2	3	1	2	1400000
25	2	3	1	3	800000
25	2	3	1	4	1400000
25	2	3	1	5	700000
25	2	3	1	6	1200000
25	2	3	1	7	1000000
25	2	3	1	8	900000
25	2	3	1	9	1200000
25	2	3	2	1	1500000
25	2	3	2	2	1100000
25	2	3	2	3	1500000
25	2	3	2	4	1000000
25	2	3	2	5	800000
25	2	3	2	6	1700000
25	2	3	2	7	600000
25	2	3	2	8	900000
25	2	3	2	9	1100000
25	2	3	3	1	1000000
25	2	3	3	2	1000000
25	2	3	3	3	1100000
25	2	3	3	4	600000
25	2	3	3	5	1100000
25	2	3	3	6	800000
25	2	3	3	7	1400000
25	2	3	3	8	1600000
25	2	3	3	9	1300000
50	3	1	1	1	400000
50	3	1	1	2	600000
50	3	1	1	3	500000
50	3	1	1	4	400000
50	3	1	1	5	400000
50	3	1	1	6	300000
50	3	1	1	7	500000
50	3	1	1	8	400000
50	3	1	1	9	300000
50	3	1	2	1	300000
50	3	1	2	2	300000
50	3	1	2	3	600000
50	3	1	2	4	400000
50	3	1	2	5	500000
50	3	1	2	6	700000
50	3	1	2	7	300000
50	3	1	2	8	300000
50	3	1	2	9	500000
50	3	1	3	1	500000
50	3	1	3	2	500000
50	3	1	3	3	800000
50	3	1	3	4	500000
50	3	1	3	5	700000
50	3	1	3	6	700000
50	3	1	3	7	800000
50	3	1	3	8	800000
50	3	1	3	9	600000
50	3	2	1	1	700000
50	3	2	1	2	1000000
50	3	2	1	3	700000
50	3	2	1	4	800000
50	3	2	1	5	1100000
50	3	2	1	6	1000000
50	3	2	1	7	800000
50	3	2	1	8	600000
50	3	2	1	9	800000
50	3	2	2	1	600000
50	3	2	2	2	800000
50	3	2	2	3	800000
50	3	2	2	4	600000
50	3	2	2	5	400000
50	3	2	2	6	500000
50	3	2	2	7	1000000
50	3	2	2	8	600000
50	3	2	2	9	600000
50	3	2	3	1	1000000
50	3	2	3	2	600000
50	3	2	3	3	700000
50	3	2	3	4	500000
50	3	2	3	5	700000
50	3	2	3	6	500000
50	3	2	3	7	800000
50	3	2	3	8	1000000
50	3	2	3	9	900000
50	3	3	1	1	600000
50	3	3	1	2	800000
50	3	3	1	3	500000
50	3	3	1	4	500000
50	3	3	1	5	400000
50	3	3	1	6	500000
50	3	3	1	7	600000
50	3	3	1	8	700000
50	3	3	1	9	500000
50	3	3	2	1	600000
50	3	3	2	2	500000
50	3	3	2	3	500000
50	3	3	2	4	700000
50	3	3	2	5	600000
50	3	3	2	6	600000
50	3	3	2	7	600000
50	3	3	2	8	400000
50	3	3	2	9	500000
50	3	3	3	1	700000
50	3	3	3	2	700000
50	3	3	3	3	900000
50	3	3	3	4	600000
50	3	3	3	5	800000
50	3	3	3	6	500000
50	3	3	3	7	600000
50	3	3	3	8	700000
50	3	3	3	9	900000
100	4	1	1	1	500000
100	4	1	1	2	400000
100	4	1	1	3	600000
100	4	1	1	4	500000
100	4	1	1	5	400000
100	4	1	1	6	200000
100	4	1	1	7	500000
100	4	1	1	8	600000
100	4	1	1	9	600000
100	4	1	2	1	500000
100	4	1	2	2	500000
100	4	1	2	3	500000
100	4	1	2	4	400000
100	4	1	2	5	800000
100	4	1	2	6	700000
100	4	1	2	7	600000
100	4	1	2	8	500000
100	4	1	2	9	600000
100	4	1	3	1	600000
100	4	1	3	2	600000
100	4	1	3	3	500000
100	4	1	3	4	600000
100	4	1	3	5	500000
100	4	1	3	6	500000
100	4	1	3	7	500000
100	4	1	3	8	400000
100	4	1	3	9	400000
100	4	2	1	1	700000
100	4	2	1	2	800000
100	4	2	1	3	1000000
100	4	2	1	4	500000
100	4	2	1	5	500000
100	4	2	1	6	800000
100	4	2	1	7	700000
100	4	2	1	8	700000
100	4	2	1	9	500000
100	4	2	2	1	500000
100	4	2	2	2	500000
100	4	2	2	3	500000
100	4	2	2	4	400000
100	4	2	2	5	700000
100	4	2	2	6	900000
100	4	2	2	7	600000
100	4	2	2	8	500000
100	4	2	2	9	500000
100	4	2	3	1	900000
100	4	2	3	2	1000000
100	4	2	3	3	1000000
100	4	2	3	4	1200000
100	4	2	3	5	800000
100	4	2	3	6	1200000
100	4	2	3	7	1000000
100	4	2	3	8	800000
100	4	2	3	9	700000
100	4	3	1	1	500000
100	4	3	1	2	500000
100	4	3	1	3	600000
100	4	3	1	4	500000
100	4	3	1	5	600000
100	4	3	1	6	700000
100	4	3	1	7	500000
100	4	3	1	8	500000
100	4	3	1	9	600000
100	4	3	2	1	600000
100	4	3	2	2	200000
100	4	3	2	3	400000
100	4	3	2	4	300000
100	4	3	2	5	700000
100	4	3	2	6	400000
100	4	3	2	7	500000
100	4	3	2	8	400000
100	4	3	2	9	600000
100	4	3	3	1	500000
100	4	3	3	2	500000
100	4	3	3	3	500000
100	4	3	3	4	700000
100	4	3	3	5	500000
100	4	3	3	6	500000
100	4	3	3	7	500000
100	4	3	3	8	400000
100	4	3	3	9	500000

## Sheet: E. coli summer
uL of resin	Treatment #	Well	Rep	E. coli Summer
0	1	1	1	120000000
0	1	1	2	270000000
0	1	1	3	100000000
0	1	1	4	280000000
0	1	1	5	170000000
0	1	1	6	210000000
0	1	2	1	220000000
0	1	2	2	190000000
0	1	2	3	290000000
0	1	2	4	150000000
0	1	2	5	210000000
0	1	2	6	150000000
0	2	1	1	80000000
0	2	1	2	20000000
0	2	1	3	70000000
0	2	1	4	50000000
0	2	1	5	90000000
0	2	1	6	90000000
0	2	2	1	60000000
0	2	2	2	70000000
0	2	2	3	90000000
0	2	2	4	120000000
0	2	2	5	120000000
0	2	2	6	50000000
50	3	1	1	120000000
50	3	1	2	90000000
50	3	1	3	60000000
50	3	1	4	100000000
50	3	1	5	80000000
50	3	1	6	160000000
50	3	2	1	30000000
50	3	2	2	60000000
50	3	2	3	110000000
50	3	2	4	70000000
50	3	2	5	150000000
50	3	2	6	80000000
100	4	1	1	50000000
100	4	1	2	50000000
100	4	1	3	80000000
100	4	1	4	50000000
100	4	1	5	70000000
100	4	1	6	130000000
100	4	2	1	120000000
100	4	2	2	120000000
100	4	2	3	80000000
100	4	2	4	120000000
100	4	2	5	120000000
100	4	2	6	90000000

## Sheet: E. coli stored
uL of resin	Treatment #	Trial	Well	Rep	E. coli Summer
0	1	1	1	1	1600000	6.20412	6.22002	6.20096
0	1	1	1	2	1500000	6.17609
0	1	1	1	3	2200000	6.34242
0	1	1	1	4	1800000	6.25527
0	1	1	1	5	2000000	6.30103
0	1	1	1	6	1700000	6.23045
0	1	1	1	7	1400000	6.14613
0	1	1	1	8	1200000	6.07918
0	1	1	1	9	1200000	6.07918
0	1	1	2	1	1600000	6.20412	6.19943
0	1	1	2	2	2000000	6.30103
0	1	1	2	3	2100000	6.32222
0	1	1	2	4	1400000	6.14613
0	1	1	2	5	1200000	6.07918
0	1	1	2	6	1300000	6.11394
0	1	1	2	7	1700000	6.23045
0	1	1	2	8	1700000	6.23045
0	1	1	2	9	1400000	6.14613
0	1	1	3	1	1200000	6.07918	6.18344
0	1	1	3	2	1500000	6.17609
0	1	1	3	3	1400000	6.14613
0	1	1	3	4	1200000	6.07918
0	1	1	3	5	1700000	6.23045
0	1	1	3	6	1800000	6.25527
0	1	1	3	7	1800000	6.25527
0	1	1	3	8	1800000	6.25527
0	1	1	3	9	1600000	6.20412
0	1	2	1	1	2000000	6.30103	6.28929	6.26414
0	1	2	1	2	1700000	6.23045
0	1	2	1	3	1500000	6.17609
0	1	2	1	4	2300000	6.36173
0	1	2	1	5	2000000	6.30103
0	1	2	1	6	2700000	6.43136
0	1	2	1	7	1800000	6.25527
0	1	2	1	8	1900000	6.27875
0	1	2	1	9	2100000	6.32222
0	1	2	2	1	1500000	6.17609	6.25273
0	1	2	2	2	1800000	6.25527
0	1	2	2	3	1500000	6.17609
0	1	2	2	4	2000000	6.30103
0	1	2	2	5	2200000	6.34242
0	1	2	2	6	1800000	6.25527
0	1	2	2	7	1600000	6.20412
0	1	2	2	8	2200000	6.34242
0	1	2	2	9	2000000	6.30103
0	1	2	3	1	1800000	6.25527	6.25041
0	1	2	3	2	2200000	6.34242
0	1	2	3	3	1700000	6.23045
0	1	2	3	4	1200000	6.07918
0	1	2	3	5	2000000	6.30103
0	1	2	3	6	1800000	6.25527
0	1	2	3	7	2100000	6.32222
0	1	2	3	8	1900000	6.27875
0	1	2	3	9	2000000	6.30103
0	1	3	1	1	1700000	6.23045	6.24081	6.23254
0	1	3	1	2	2000000	6.30103
0	1	3	1	3	1800000	6.25527
0	1	3	1	4	1700000	6.23045
0	1	3	1	5	1800000	6.25527
0	1	3	1	6	1700000	6.23045
0	1	3	1	7	1500000	6.17609
0	1	3	1	8	1800000	6.25527
0	1	3	1	9	1900000	6.27875
0	1	3	2	1	1400000	6.14613	6.22042
0	1	3	2	2	1900000	6.27875
0	1	3	2	3	2200000	6.34242
0	1	3	2	4	1800000	6.25527
0	1	3	2	5	2200000	6.34242
0	1	3	2	6	1700000	6.23045
0	1	3	2	7	1600000	6.20412
0	1	3	2	8	1200000	6.07918
0	1	3	2	9	1100000	6.04139
0	1	3	3	1	1900000	6.27875	6.2364
0	1	3	3	2	1500000	6.17609
0	1	3	3	3	1600000	6.20412
0	1	3	3	4	1200000	6.07918
0	1	3	3	5	2100000	6.32222
0	1	3	3	6	1600000	6.20412
0	1	3	3	7	2000000	6.30103
0	1	3	3	8	1800000	6.25527
0	1	3	3	9	1900000	6.27875
25	2	1	1	1	1200000	6.07918	6.0393
25	2	1	1	2	1400000	6.14613
25	2	1	1	3	1000000	6
25	2	1	1	4	1400000	6.14613
25	2	1	1	5	1200000	6.07918
25	2	1	1	6	800000	5.90309
25	2	1	1	7	1400000	6.14613
25	2	1	1	8	1000000	6
25	2	1	1	9	1000000	6
25	2	1	2	1	1400000	6.14613	6.06023
25	2	1	2	2	1200000	6.07918
25	2	1	2	3	1200000	6.07918
25	2	1	2	4	900000	5.95424
25	2	1	2	5	1500000	6.17609
25	2	1	2	6	1000000	6
25	2	1	2	7	1600000	6.20412
25	2	1	2	8	800000	5.90309
25	2	1	2	9	1000000	6
25	2	1	3	1	900000	5.95424	6.11689
25	2	1	3	2	1500000	6.17609
25	2	1	3	3	1600000	6.20412
25	2	1	3	4	1200000	6.07918
25	2	1	3	5	1000000	6
25	2	1	3	6	1400000	6.14613
25	2	1	3	7	1600000	6.20412
25	2	1	3	8	1400000	6.14613
25	2	1	3	9	1300000	6.11394
25	2	2	1	1	1600000	6.20412	6.18131
25	2	2	1	2	1600000	6.20412
25	2	2	1	3	1200000	6.07918
25	2	2	1	4	1800000	6.25527
25	2	2	1	5	1500000	6.17609
25	2	2	1	6	1500000	6.17609
25	2	2	1	7	1800000	6.25527
25	2	2	1	8	1500000	6.17609
25	2	2	1	9	1700000	6.23045
25	2	2	2	1	1300000	6.11394	6.12851
25	2	2	2	2	1600000	6.20412
25	2	2	2	3	1200000	6.07918
25	2	2	2	4	1200000	6.07918
25	2	2	2	5	1000000	6
25	2	2	2	6	1400000	6.14613
25	2	2	2	7	1200000	6.07918
25	2	2	2	8	1900000	6.27875
25	2	2	2	9	2000000	6.30103
25	2	2	3	1	1500000	6.17609	6.16082
25	2	2	3	2	1500000	6.17609
25	2	2	3	3	1700000	6.23045
25	2	2	3	4	1200000	6.07918
25	2	2	3	5	1200000	6.07918
25	2	2	3	6	1100000	6.04139
25	2	2	3	7	1700000	6.23045
25	2	2	3	8	1600000	6.20412
25	2	2	3	9	1500000	6.17609
25	2	3	1	1	1200000	6.07918	6.08861
25	2	3	1	2	1400000	6.14613
25	2	3	1	3	1500000	6.17609
25	2	3	1	4	1000000	6
25	2	3	1	5	1200000	6.07918
25	2	3	1	6	1000000	6
25	2	3	1	7	1600000	6.20412
25	2	3	1	8	1100000	6.04139
25	2	3	1	9	1100000	6.04139
25	2	3	2	1	1000000	6	6.10937
25	2	3	2	2	1600000	6.20412
25	2	3	2	3	1500000	6.17609
25	2	3	2	4	1500000	6.17609
25	2	3	2	5	900000	5.95424
25	2	3	2	6	1400000	6.14613
25	2	3	2	7	900000	5.95424
25	2	3	2	8	1800000	6.25527
25	2	3	2	9	1400000	6.14613
25	2	3	3	1	1400000	6.14613	6.15951
25	2	3	3	2	1600000	6.20412
25	2	3	3	3	1400000	6.14613
25	2	3	3	4	1400000	6.14613
25	2	3	3	5	1100000	6.04139
25	2	3	3	6	1400000	6.14613
25	2	3	3	7	1800000	6.25527
25	2	3	3	8	1600000	6.20412
25	2	3	3	9	1600000	6.20412
50	3	1	1	1	1000000	6	5.97829
50	3	1	1	2	1200000	6.07918
50	3	1	1	3	900000	5.95424
50	3	1	1	4	900000	5.95424
50	3	1	1	5	600000	5.77815
50	3	1	1	6	1500000	6.17609
50	3	1	1	7	900000	5.95424
50	3	1	1	8	900000	5.95424
50	3	1	1	9	1200000	6.07918
50	3	1	2	1	1400000	6.14613	6.00043
50	3	1	2	2	1000000	6
50	3	1	2	3	1000000	6
50	3	1	2	4	700000	5.8451
50	3	1	2	5	900000	5.95424
50	3	1	2	6	1100000	6.04139
50	3	1	2	7	1300000	6.11394
50	3	1	2	8	1000000	6
50	3	1	2	9	800000	5.90309
50	3	1	3	1	1100000	6.04139	5.97661
50	3	1	3	2	1000000	6
50	3	1	3	3	1000000	6
50	3	1	3	4	1200000	6.07918
50	3	1	3	5	900000	5.95424
50	3	1	3	6	900000	5.95424
50	3	1	3	7	800000	5.90309
50	3	1	3	8	800000	5.90309
50	3	1	3	9	900000	5.95424
50	3	2	1	1	1200000	6.07918	6.08018
50	3	2	1	2	1000000	6
50	3	2	1	3	1200000	6.07918
50	3	2	1	4	1400000	6.14613
50	3	2	1	5	1200000	6.07918
50	3	2	1	6	1400000	6.14613
50	3	2	1	7	900000	5.95424
50	3	2	1	8	1200000	6.07918
50	3	2	1	9	1200000	6.07918
50	3	2	2	1	1200000	6.07918	6.05291
50	3	2	2	2	1200000	6.07918
50	3	2	2	3	1000000	6
50	3	2	2	4	900000	5.95424
50	3	2	2	5	1200000	6.07918
50	3	2	2	6	1000000	6
50	3	2	2	7	1500000	6.17609
50	3	2	2	8	1400000	6.14613
50	3	2	2	9	1100000	6.04139
50	3	2	3	1	1000000	6	6.06646
50	3	2	3	2	900000	5.95424
50	3	2	3	3	1500000	6.17609
50	3	2	3	4	1300000	6.11394
50	3	2	3	5	1000000	6
50	3	2	3	6	1100000	6.04139
50	3	2	3	7	1400000	6.14613
50	3	2	3	8	1100000	6.04139
50	3	2	3	9	800000	5.90309
50	3	3	1	1	900000	5.95424	5.97633
50	3	3	1	2	600000	5.77815
50	3	3	1	3	1000000	6
50	3	3	1	4	1000000	6
50	3	3	1	5	1200000	6.07918
50	3	3	1	6	900000	5.95424
50	3	3	1	7	900000	5.95424
50	3	3	1	8	700000	5.8451
50	3	3	1	9	1000000	6
50	3	3	2	1	900000	5.95424	5.9676
50	3	3	2	2	800000	5.90309
50	3	3	2	3	800000	5.90309
50	3	3	2	4	800000	5.90309
50	3	3	2	5	1100000	6.04139
50	3	3	2	6	1000000	6
50	3	3	2	7	1400000	6.14613
50	3	3	2	8	900000	5.95424
50	3	3	2	9	800000	5.90309
50	3	3	3	1	1200000	6.07918	6.03586
50	3	3	3	2	900000	5.95424
50	3	3	3	3	1200000	6.07918
50	3	3	3	4	1000000	6
50	3	3	3	5	1300000	6.11394
50	3	3	3	6	900000	5.95424
50	3	3	3	7	1300000	6.11394
50	3	3	3	8	1000000	6
50	3	3	3	9	800000	5.90309
100	4	1	1	1	1000000	6	5.98218
100	4	1	1	2	1300000	6.11394
100	4	1	1	3	1000000	6
100	4	1	1	4	900000	5.95424
100	4	1	1	5	1200000	6.07918
100	4	1	1	6	1000000	6
100	4	1	1	7	800000	5.90309
100	4	1	1	8	1000000	6
100	4	1	1	9	800000	5.90309
100	4	1	2	1	1000000	6	6.03694
100	4	1	2	2	1200000	6.07918
100	4	1	2	3	1200000	6.07918
100	4	1	2	4	1200000	6.07918
100	4	1	2	5	1200000	6.07918
100	4	1	2	6	800000	5.90309
100	4	1	2	7	900000	5.95424
100	4	1	2	8	1200000	6.07918
100	4	1	2	9	1200000	6.07918
100	4	1	3	1	800000	5.90309	6.00182
100	4	1	3	2	800000	5.90309
100	4	1	3	3	1300000	6.11394
100	4	1	3	4	1000000	6
100	4	1	3	5	800000	5.90309
100	4	1	3	6	1000000	6
100	4	1	3	7	800000	5.90309
100	4	1	3	8	1200000	6.07918
100	4	1	3	9	1000000	6
100	4	2	1	1	1100000	6.04139	6.04539
100	4	2	1	2	1000000	6
100	4	2	1	3	900000	5.95424
100	4	2	1	4	1100000	6.04139
100	4	2	1	5	1200000	6.07918
100	4	2	1	6	1100000	6.04139
100	4	2	1	7	1100000	6.04139
100	4	2	1	8	1200000	6.07918
100	4	2	1	9	1500000	6.17609
100	4	2	2	1	1400000	6.14613	6.05878
100	4	2	2	2	1000000	6
100	4	2	2	3	1100000	6.04139
100	4	2	2	4	1100000	6.04139
100	4	2	2	5	1600000	6.20412
100	4	2	2	6	900000	5.95424
100	4	2	2	7	900000	5.95424
100	4	2	2	8	1000000	6
100	4	2	2	9	1400000	6.14613
100	4	2	3	1	1200000	6.07918	6.04255
100	4	2	3	2	900000	5.95424
100	4	2	3	3	1200000	6.07918
100	4	2	3	4	1200000	6.07918
100	4	2	3	5	800000	5.90309
100	4	2	3	6	1000000	6
100	4	2	3	7	1300000	6.11394
100	4	2	3	8	800000	5.90309
100	4	2	3	9	1400000	6.14613
100	4	3	1	1	1200000	6.07918	5.96997
100	4	3	1	2	900000	5.95424
100	4	3	1	3	1100000	6.04139
100	4	3	1	4	1000000	6
100	4	3	1	5	800000	5.90309
100	4	3	1	6	600000	5.77815
100	4	3	1	7	1100000	6.04139
100	4	3	1	8	700000	5.8451
100	4	3	1	9	1000000	6
100	4	3	2	1	900000	5.95424	6.00052
100	4	3	2	2	1000000	6
100	4	3	2	3	1000000	6
100	4	3	2	4	1300000	6.11394
100	4	3	2	5	1000000	6
100	4	3	2	6	900000	5.95424
100	4	3	2	7	800000	5.90309
100	4	3	2	8	1200000	6.07918
100	4	3	2	9	1000000	6
100	4	3	3	1	1100000	6.04139	6.00301
100	4	3	3	2	800000	5.90309
100	4	3	3	3	1000000	6
100	4	3	3	4	1400000	6.14613
100	4	3	3	5	800000	5.90309
100	4	3	3	6	900000	5.95424
100	4	3	3	7	1000000	6
100	4	3	3	8	800000	5.90309
100	4	3	3	9	1200000	6.07918

## Sheet: E. coli Winter
	uL resin	Treatment #	Trial	Well	Rep	Fresh/stored	E. coli Winter
Fresh	0	1	1	1	1	1	10000000
	0	1	1	1	2	1	14000000
	0	1	1	1	3	1	14000000
	0	1	1	1	4	1	11000000
	0	1	1	1	5	1	8000000
	0	1	1	1	6	1	10000000
	0	1	1	1	7	1	11000000
	0	1	1	1	8	1	9000000
	0	1	1	1	9	1	12000000
	0	1	1	2	1	1	12000000
	0	1	1	2	2	1	14000000
	0	1	1	2	3	1	11000000
	0	1	1	2	4	1	10000000
	0	1	1	2	5	1	8000000
	0	1	1	2	6	1	8000000
	0	1	1	2	7	1	6000000
	0	1	1	2	8	1	14000000
	0	1	1	2	9	1	10000000
	0	1	1	3	1	1	13000000
	0	1	1	3	2	1	20000000
	0	1	1	3	3	1	12000000
	0	1	1	3	4	1	12000000
	0	1	1	3	5	1	12000000
	0	1	1	3	6	1	10000000
	0	1	1	3	7	1	11000000
	0	1	1	3	8	1	12000000
	0	1	1	3	9	1	9000000
	0	1	2	1	1	1	16000000
	0	1	2	1	2	1	14000000
	0	1	2	1	3	1	14000000
	0	1	2	1	4	1	14000000
	0	1	2	1	5	1	16000000
	0	1	2	1	6	1	19000000
	0	1	2	1	7	1	22000000
	0	1	2	1	8	1	20000000
	0	1	2	1	9	1	14000000
	0	1	2	2	1	1	17000000
	0	1	2	2	2	1	17000000
	0	1	2	2	3	1	11000000
	0	1	2	2	4	1	9000000
	0	1	2	2	5	1	18000000
	0	1	2	2	6	1	18000000
	0	1	2	2	7	1	12000000
	0	1	2	2	8	1	9000000
	0	1	2	2	9	1	14000000
	0	1	2	3	1	1	11000000
	0	1	2	3	2	1	12000000
	0	1	2	3	3	1	12000000
	0	1	2	3	4	1	10000000
	0	1	2	3	5	1	8000000
	0	1	2	3	6	1	8000000
	0	1	2	3	7	1	12000000
	0	1	2	3	8	1	16000000
	0	1	2	3	9	1	15000000
	0	1	3	1	1	1	10000000
	0	1	3	1	2	1	12000000
	0	1	3	1	3	1	9000000
	0	1	3	1	4	1	9000000
	0	1	3	1	5	1	10000000
	0	1	3	1	6	1	10000000
	0	1	3	1	7	1	9000000
	0	1	3	1	8	1	9000000
	0	1	3	1	9	1	9000000
	0	1	3	2	1	1	10000000
	0	1	3	2	2	1	11000000
	0	1	3	2	3	1	11000000
	0	1	3	2	4	1	14000000
	0	1	3	2	5	1	11000000
	0	1	3	2	6	1	8000000
	0	1	3	2	7	1	14000000
	0	1	3	2	8	1	9000000
	0	1	3	2	9	1	6000000
	0	1	3	3	1	1	12000000
	0	1	3	3	2	1	14000000
	0	1	3	3	3	1	10000000
	0	1	3	3	4	1	13000000
	0	1	3	3	5	1	10000000
	0	1	3	3	6	1	13000000
	0	1	3	3	7	1	9000000
	0	1	3	3	8	1	10000000
	0	1	3	3	9	1	14000000
	25	2	1	1	1	1	9000000
	25	2	1	1	2	1	9000000
	25	2	1	1	3	1	7000000
	25	2	1	1	4	1	12000000
	25	2	1	1	5	1	8000000
	25	2	1	1	6	1	11000000
	25	2	1	1	7	1	12000000
	25	2	1	1	8	1	9000000
	25	2	1	1	9	1	7000000
	25	2	1	2	1	1	9000000
	25	2	1	2	2	1	10000000
	25	2	1	2	3	1	10000000
	25	2	1	2	4	1	14000000
	25	2	1	2	5	1	9000000
	25	2	1	2	6	1	10000000
	25	2	1	2	7	1	9000000
	25	2	1	2	8	1	9000000
	25	2	1	2	9	1	10000000
	25	2	1	3	1	1	7000000
	25	2	1	3	2	1	10000000
	25	2	1	3	3	1	9000000
	25	2	1	3	4	1	7000000
	25	2	1	3	5	1	10000000
	25	2	1	3	6	1	16000000
	25	2	1	3	7	1	12000000
	25	2	1	3	8	1	10000000
	25	2	1	3	9	1	14000000
	25	2	2	1	1	1	11000000
	25	2	2	1	2	1	13000000
	25	2	2	1	3	1	13000000
	25	2	2	1	4	1	11000000
	25	2	2	1	5	1	9000000
	25	2	2	1	6	1	9000000
	25	2	2	1	7	1	13000000
	25	2	2	1	8	1	12000000
	25	2	2	1	9	1	10000000
	25	2	2	2	1	1	11000000
	25	2	2	2	2	1	10000000
	25	2	2	2	3	1	8000000
	25	2	2	2	4	1	8000000
	25	2	2	2	5	1	10000000
	25	2	2	2	6	1	8000000
	25	2	2	2	7	1	11000000
	25	2	2	2	8	1	15000000
	25	2	2	2	9	1	14000000
	25	2	2	3	1	1	9000000
	25	2	2	3	2	1	8000000
	25	2	2	3	3	1	9000000
	25	2	2	3	4	1	12000000
	25	2	2	3	5	1	9000000
	25	2	2	3	6	1	6000000
	25	2	2	3	7	1	8000000
	25	2	2	3	8	1	8000000
	25	2	2	3	9	1	9000000
	25	2	3	1	1	1	7000000
	25	2	3	1	2	1	6000000
	25	2	3	1	3	1	9000000
	25	2	3	1	4	1	5000000
	25	2	3	1	5	1	7000000
	25	2	3	1	6	1	6000000
	25	2	3	1	7	1	9000000
	25	2	3	1	8	1	9000000
	25	2	3	1	9	1	6000000
	25	2	3	2	1	1	10000000
	25	2	3	2	2	1	7000000
	25	2	3	2	3	1	6000000
	25	2	3	2	4	1	6000000
	25	2	3	2	5	1	7000000
	25	2	3	2	6	1	4000000
	25	2	3	2	7	1	6000000
	25	2	3	2	8	1	8000000
	25	2	3	2	9	1	8000000
	25	2	3	3	1	1	8000000
	25	2	3	3	2	1	11000000
	25	2	3	3	3	1	8000000
	25	2	3	3	4	1	6000000
	25	2	3	3	5	1	6000000
	25	2	3	3	6	1	8000000
	25	2	3	3	7	1	10000000
	25	2	3	3	8	1	8000000
	25	2	3	3	9	1	13000000
	50	3	1	1	1	1	10000000
	50	3	1	1	2	1	7000000
	50	3	1	1	3	1	6000000
	50	3	1	1	4	1	8000000
	50	3	1	1	5	1	9000000
	50	3	1	1	6	1	8000000
	50	3	1	1	7	1	8000000
	50	3	1	1	8	1	8000000
	50	3	1	1	9	1	5000000
	50	3	1	2	1	1	7000000
	50	3	1	2	2	1	9000000
	50	3	1	2	3	1	6000000
	50	3	1	2	4	1	6000000
	50	3	1	2	5	1	9000000
	50	3	1	2	6	1	6000000
	50	3	1	2	7	1	6000000
	50	3	1	2	8	1	9000000
	50	3	1	2	9	1	6000000
	50	3	1	3	1	1	8000000
	50	3	1	3	2	1	9000000
	50	3	1	3	3	1	7000000
	50	3	1	3	4	1	8000000
	50	3	1	3	5	1	7000000
	50	3	1	3	6	1	10000000
	50	3	1	3	7	1	5000000
	50	3	1	3	8	1	9000000
	50	3	1	3	9	1	5000000
	50	3	2	1	1	1	9000000
	50	3	2	1	2	1	14000000
	50	3	2	1	3	1	9000000
	50	3	2	1	4	1	7000000
	50	3	2	1	5	1	9000000
	50	3	2	1	6	1	10000000
	50	3	2	1	7	1	10000000
	50	3	2	1	8	1	8000000
	50	3	2	1	9	1	6000000
	50	3	2	2	1	1	9000000
	50	3	2	2	2	1	7000000
	50	3	2	2	3	1	8000000
	50	3	2	2	4	1	13000000
	50	3	2	2	5	1	9000000
	50	3	2	2	6	1	8000000
	50	3	2	2	7	1	9000000
	50	3	2	2	8	1	11000000
	50	3	2	2	9	1	9000000
	50	3	2	3	1	1	7000000
	50	3	2	3	2	1	10000000
	50	3	2	3	3	1	6000000
	50	3	2	3	4	1	6000000
	50	3	2	3	5	1	6000000
	50	3	2	3	6	1	8000000
	50	3	2	3	7	1	11000000
	50	3	2	3	8	1	10000000
	50	3	2	3	9	1	10000000
	50	3	3	1	1	1	5000000
	50	3	3	1	2	1	6000000
	50	3	3	1	3	1	5000000
	50	3	3	1	4	1	5000000
	50	3	3	1	5	1	4000000
	50	3	3	1	6	1	4000000
	50	3	3	1	7	1	5000000
	50	3	3	1	8	1	5000000
	50	3	3	1	9	1	6000000
	50	3	3	2	1	1	6000000
	50	3	3	2	2	1	6000000
	50	3	3	2	3	1	6000000
	50	3	3	2	4	1	7000000
	50	3	3	2	5	1	4000000
	50	3	3	2	6	1	6000000
	50	3	3	2	7	1	7000000
	50	3	3	2	8	1	6000000
	50	3	3	2	9	1	5000000
	50	3	3	3	1	1	7000000
	50	3	3	3	2	1	10000000
	50	3	3	3	3	1	8000000
	50	3	3	3	4	1	6000000
	50	3	3	3	5	1	6000000
	50	3	3	3	6	1	8000000
	50	3	3	3	7	1	6000000
	50	3	3	3	8	1	5000000
	50	3	3	3	9	1	9000000
	100	4	1	1	1	1	5000000
	100	4	1	1	2	1	6000000
	100	4	1	1	3	1	5000000
	100	4	1	1	4	1	4000000
	100	4	1	1	5	1	5000000
	100	4	1	1	6	1	4000000
	100	4	1	1	7	1	7000000
	100	4	1	1	8	1	4000000
	100	4	1	1	9	1	6000000
	100	4	1	2	1	1	8000000
	100	4	1	2	2	1	7000000
	100	4	1	2	3	1	7000000
	100	4	1	2	4	1	5000000
	100	4	1	2	5	1	5000000
	100	4	1	2	6	1	5000000
	100	4	1	2	7	1	5000000
	100	4	1	2	8	1	4000000
	100	4	1	2	9	1	8000000
	100	4	1	3	1	1	7000000
	100	4	1	3	2	1	6000000
	100	4	1	3	3	1	6000000
	100	4	1	3	4	1	6000000
	100	4	1	3	5	1	4000000
	100	4	1	3	6	1	6000000
	100	4	1	3	7	1	4000000
	100	4	1	3	8	1	6000000
	100	4	1	3	9	1	4000000
	100	4	2	1	1	1	8000000
	100	4	2	1	2	1	6000000
	100	4	2	1	3	1	9000000
	100	4	2	1	4	1	9000000
	100	4	2	1	5	1	9000000
	100	4	2	1	6	1	11000000
	100	4	2	1	7	1	9000000
	100	4	2	1	8	1	6000000
	100	4	2	1	9	1	10000000
	100	4	2	2	1	1	7000000
	100	4	2	2	2	1	8000000
	100	4	2	2	3	1	8000000
	100	4	2	2	4	1	7000000
	100	4	2	2	5	1	6000000
	100	4	2	2	6	1	8000000
	100	4	2	2	7	1	10000000
	100	4	2	2	8	1	8000000
	100	4	2	2	9	1	8000000
	100	4	2	3	1	1	6000000
	100	4	2	3	2	1	6000000
	100	4	2	3	3	1	9000000
	100	4	2	3	4	1	8000000
	100	4	2	3	5	1	6000000
	100	4	2	3	6	1	6000000
	100	4	2	3	7	1	6000000
	100	4	2	3	8	1	6000000
	100	4	2	3	9	1	5000000
	100	4	3	1	1	1	5000000
	100	4	3	1	2	1	6000000
	100	4	3	1	3	1	5000000
	100	4	3	1	4	1	5000000
	100	4	3	1	5	1	4000000
	100	4	3	1	6	1	4000000
	100	4	3	1	7	1	6000000
	100	4	3	1	8	1	5000000
	100	4	3	1	9	1	6000000
	100	4	3	2	1	1	6000000
	100	4	3	2	2	1	4000000
	100	4	3	2	3	1	6000000
	100	4	3	2	4	1	4000000
	100	4	3	2	5	1	4000000
	100	4	3	2	6	1	5000000
	100	4	3	2	7	1	5000000
	100	4	3	2	8	1	4000000
	100	4	3	2	9	1	6000000
	100	4	3	3	1	1	6000000
	100	4	3	3	2	1	9000000
	100	4	3	3	3	1	5000000
	100	4	3	3	4	1	6000000
	100	4	3	3	5	1	6000000
	100	4	3	3	6	1	6000000
	100	4	3	3	7	1	6000000
	100	4	3	3	8	1	5000000
	100	4	3	3	9	1	8000000

## Sheet: P. flor summer
uL Resin	Treatment #	Well	Rep	P. flor summer
0	1	1	1	240000
0	1	1	2	280000
0	1	1	3	240000
0	1	1	4	170000
0	1	1	5	260000
0	1	1	6	200000
0	1	2	1	120000
0	1	2	2	120000
0	1	2	3	130000
0	1	2	4	190000
0	1	2	5	120000
0	1	2	6	160000
25	2	1	1	190000
25	2	1	2	170000
25	2	1	3	200000
25	2	1	4	260000
25	2	1	5	230000
25	2	1	6	160000
25	2	2	1	240000
25	2	2	2	260000
25	2	2	3	200000
25	2	2	4	260000
25	2	2	5	260000
25	2	2	6	150000
50	3	1	1	2200000
50	3	1	2	1800000
50	3	1	3	1700000
50	3	1	4	2000000
50	3	1	5	1700000
50	3	1	6	1700000
50	3	2	1	1300000
50	3	2	2	1700000
50	3	2	3	1900000
50	3	2	4	1200000
50	3	2	5	1600000
50	3	2	6	1700000
100	4	1	1	3400000
100	4	1	2	3300000
100	4	1	3	4900000
100	4	1	4	3400000
100	4	1	5	3700000
100	4	1	6	3300000
100	4	2	1	3900000
100	4	2	2	3300000
100	4	2	3	4300000
100	4	2	4	5000000
100	4	2	5	4900000
100	4	2	6	4400000

[truncated: 10 more sheets: P. flor stored, P. floresens Winter, P. syringae Winter, Xan per summer , Xan per winter, GC Peak areas, GCMS Winter, GCMS Summmer-Stored, FTIR Scans, FTIR average spectra]
